# Supplementary material for: Perinatal arterial ischemic stroke: how informative is the placenta?
Source: Virchows Arch. 2024 Mar 19;484(5):815–25. doi: 10.1007/s00428-024-03780-1 (PMC11106178; doi:10.1007/s00428-024-03780-1)
Supplement: Supplementary file 1 — Supplementary file1 (XLSX 17 KB) [file 428_2024_3780_MOESM1_ESM.xlsx]

## Sheet: SupplS1 Clinical Ch
Supplemental Table 1. Clinical characteristics
A. Patients with PAIS and Controls for twin pregnancies (unaffected co-twin characteristics)
Patient #	Sex	GA	BW (Centile)	Delivery	Apgar 1-5-10 min	Umbilical cord pH	Maternal Risk Factors	PAIS Territory
SINGLETON PREGNANCIES
P1	F	31+4	1750g (P25-50)	Emergency CS	2/3/4	6.86/6.95	SARS-Cov-2 infection	Left main MCA
P2	F	33+6	2505g (P75)	Emergency CS	8/9/9	7.09/7.15	PROM, clinical chorioamnionitis	Left posterior MCA
P3	M	35	2370g (P25-50)	Emergency CS	4/7/9	7.32/7.34	Placental disruption	Left main MCA				PAIS: perinatal arterial ischemic stroke
P4	M	35	2490g (P25-50)	Elective CS	8/7/8	7.27/7.44	Cocaine/Crack addiction and abuse Placenta previa, vasa previa	Left posterior MCA				GA: gestational age
P5	M	36+2	2010g (<P3)	Emergency CS	8/9/10	7.17/7.21	None identified	Right posterior MCA				BW: birth weight
P6	F	38+3	2200g (<P3)	Spontaneous delivery	4/6/10	7.22/7.32	SARS-Cov-2 infection 4 months prior to delivery	Left ICA and right MCA				CS: cesarean section
P7	F	38+6	3070g (P25-50)	Emergency CS	3/5/8	7.29/7.32	Hypoglycemia and perinatal hypoxia	Right posterior MCA				MCA: middle cerebral artery
P8	M	39+3	3820g (P75-90)	Elective CS	8/8/8	7.24/7.37	None identified	Left middle MCA				PROM: premature rupture of membranes
P9	M	39+3	3500g (P25-50)	Elective CS	5/7/9	7.12/7.14	None identified	Left main MCA				ICA: internal carotid artery
P10	F	41+2	3190g (P10-25)	Vaginal operative delivery	9/10/10	7.26 (v)	None identified	Right middle MCA				MAR: medically assisted reproduction
P11	M	41+3	3590g (P50)	Vaginal operative delivery	9/10/10	7.26/7.36	Clinical chorioamnionitis	Left main MCA and posterior PCA				TTTS: twin-to-twin transfusion syndrome
P12	M	41+4	3270g (P10-25)	Spontaneous delivery	5/9/10	7.15/7.19	None identified	Left middle MCA
P13	M	41+5	3950g (P50-75)	Emergency CS	10/10/10	7.19/7.37	Clinical chorioamnionitis	Left posterior MCA				light grey: early preterm delivery
TWIN PREGNANCIES												light blue: preterm delivery
P14	F	31+2	1100g (P5-10)	Emergency CS	2/7/8	7.14/7.23	MAR, Chorionicity: Dichorionic Diamniotic New onset maternal AHT at 12GW	Left main and right posterior MCA				darker grey: full-term pregnancy
Co-Twin	M		1760G (P25-50)		6/8/9	7.34/7.28		None
P15	M	33+4	1625g (P5-10)	Elective CS	7/10/10	7.32/7.35	Chorionicity: Monochorionic Diamniotic Stage I TTTS	Right main MCA
Co-Twin	M		1805g (P10-25)		9/9/9	7.30/7.39		None
P16	F	37+2	2785g (P25-50)	Elective CS	3/6/8	7.17/7.35	MAR, Chrionicity: Dichorionic Diamniotic	Right main MCA
Co-Twin	F		2990g (P25-50)		7/8/19	7.15/7.19		None
B. Singleton term controls
SINGLETON TERM CONTROLS - AMNIOTIC MEMBRANE DONATION PROGRAM
Patient #	Sex	GA	Birth Weight (centile)	Delivery	Apgar 1-5-10 min	Umbilical cord pH	Maternal Risk Factors
C1	F	38	2870g (P10-25)	Elective CS	9/10/10	7.36/7.37	NONE
C2	M	38+2	2930g (P10-25)	Elective CS	9/10/10	7.23/7.29
C3	F	38+2	3100g (P25-50)	Elective CS	9/10/10	7.20/7.28
C4	M	38+4	2830g (P5-10)	Elective CS	9/10/10	7.26/7.36
C5	F	38+5	3280g (P25-50)	Elective CS	10/10/10	7.30/7.37
C6	M	38+6	2910g (P10-25)	Elective CS	9/9/10	7.21/7.37
C7	F	39	3290g (P25-50)	Elective CS	9/10/10	7.21/7.38
C8	F	39	2920g (P10-25)	Elective CS	9/10/10	7.34/7.40
C9	F	39	3280g (P25-50)	Elective CS	9/10/10	7.25/7.34
C10	M	39	3030g (P10-25)	Elective CS	9/9/10	7.23/7.37
C11	M	39	3430g (P25-50)	Elective CS	9/10/10	7.26/7.32
C12	M	39+1	3510g (P50-75)	Elective CS	9/10/10	7.26/7.38
C13	F	39+1	2795g (P5-10)	Elective CS	9/10/10	7.27/7.38
C14	F	39+1	3225g (P25-50)	Elective CS	9/10/10	7.30/7.42
C15	M	39+2	3990g (P75-90)	Elective CS	10/10/10	7.23/7.34
C16	F	39+4	3710g (P75-90)	Elective CS	10/10/10	7.27/7.38
C17	F	39+4	3685g (P50-75)	Elective CS	8/9/10	7.25/7.38
C18	F	39+4	3320g (P25-50)	Elective CS	9/9/10	7.30/7.39
C19	M	39+4	3730g (P50-75)	Elective CS	2/7/9	7.18/7.34
C20	M	39+5	4290g (>P90)	Elective CS	9/10/10	7.31/7.41
