# Supplementary material for: Perinatal arterial ischemic stroke: how informative is the placenta?
Source: Virchows Arch. 2024 Mar 19;484(5):815–25. doi: 10.1007/s00428-024-03780-1 (PMC11106178; doi:10.1007/s00428-024-03780-1)
Supplement: Supplementary file 2 — Supplementary file2 (XLSX 11 KB) [file 428_2024_3780_MOESM2_ESM.xlsx]

## Sheet: SupplS2 HistopatholControls
Supplemental Table 2. Main histological findings, singleton control placentas
Singleton pregnancies - Control placentas from the amniotic membrane donation program
Patient #	GA	Main gross & histological findings	Pattern of lesions
C1	38	S1G1 acute subchorionitis, no fetal inflammatory response MVM: spiral artery thrombus, peripheral retroplacental hemorrhage	Category 1, Inflammation Category 2, Hypoxia
C2	38+2	S1G1 acute subchorionitis, no fetal inflammatory response MVM: PW <P10 (BW P5-P10)	Category 1, Inflammation Category 2, Hypoxia
C3	38+2	No chorioamnionitis, S1G1 fetal inflammatory response MVM: increased syncytial knots (Tenney-Parker change) FVM: hypercoiled UC Fetal hypoxia: meconium-laden macrophages in the membranes Other: maternal sickle cells	Category 1, Inflammation Category 2, Hypoxia
C4	38+4	MVM: small peripheral infarcts, increased syncytial knots (Tenney-Parker change) FVM: LG global Low PW/BW ratio: PW <P10, BW P25-P50	Category 2, Hypoxia Category 3, Low PW/BW ratio
C5	38+5	Chronic deciduitis FVM: hypercoiled UC Fetal hypoxia: meconium-laden macrophages in the membranes	Category 1, Inflammation Category 2, Hypoxia
C6	38+6	MVM: iron-laden macrophages in membranes FVM: hypercoiled UC Fetal hypoxia: meconium-laden macrophages in the membranes	Category 2, Hypoxia
C7	39	S1G1 acute subchorionitis, S1G1 fetal inflammatory response FVM: LG global Chronic hypoxia: chorangiosis	Category 1, Inflammation Category 2, Hypoxia
C8	39	Low PW/BW ratio: PW <P10, BW P25-P50	Category 3, Low PW/BW ratio
C9	39	MVM: peripheral infarcts (<2%) Chronic hypoxia: chorangiosis	Category 2, Hypoxia
C10	39	MVM: recent paracentral infarct FVM: LG global Fetal hypoxia: meconium-laden macrophages in the membranes Low PW/BW ratio: PW <P10, BW P25-P50	Category 2, Hypoxia Category 3, Low PW/BW ratio
C11	39	MVM: peripheral infarcts (5%) Fetal hypoxia: meconium-laden macrophages in the membranes	Category 2, Hypoxia
C12	39+1	MVM: peripheral infarcts (<2%) Chronic hypoxia: chorangiosis	Category 2, Hypoxia
C13	39+1	Chronic deciduitis FVM: LG global	Category 1, Inflammation Category 2, Hypoxia
C14	39+1	MVM: paracentral and peripheral infarcts (10%) FVM: LG global	Category 2, Hypoxia
C15	39+2	VUE: HG, patchy Fetal hypoxia: meconium-laden macrophages in the membranes	Category 1, Inflammation Category 2, Hypoxia
C16	39+4	No chorioamnionitis, S1G1 fetal inflammatory response MVM: PW <P10 (BW P5-P10) Chronic hypoxia: chorangiosis Fetal hypoxia: meconium-laden macrophages in the membranes	Category 1, Inflammation Category 2, Hypoxia
C17	39+4	S1G1 acute subchorionitis, S1G1 fetal inflammatory response Chronic deciduitis Chronic hypoxia: chorangiosis Fetal hypoxia: meconium-laden macrophages in the membranes	Category 1, Inflammation Category 2, Hypoxia
C18	39+4	MVM: small peripheral infarct Chronic hypoxia: chorangiosis Fetal hypoxia: meconium-laden macrophages in the membranes	Category 2, Hypoxia
C19	39+4	No chorioamnionitis, S1G1 fetal inflammatory response Chronic deciduitis MVM: spiral artery thrombosis with overlying infarct Chronic hypoxia: chorangiosis Other: Hypocoiled UC	Category 1, Inflammation Category 2, Hypoxia
C20	39+5	VUE: HG, patchy Chronic deciduitis FVM: LG global Fetal hypoxia: meconium-laden macrophages in the membranes Low PW/BW ratio: PW <P10, BW P25-P50	Category 1, Inflammation Category 2, Hypoxia Category 3, Low PW/BW ratio
		GA: gestational age
		PW: placenta weight, BW: birth weight
		UC: umbilical cord
		S: stage, G: grade
		HG: high grade, LG: low grade
		MVM: maternal vascular malperfusion
		FVM: fetal vascular malperfusion
		VUE: villitis of unknown etiology
