# Supplementary material for: Perinatal arterial ischemic stroke: how informative is the placenta?
Source: Virchows Arch. 2024 Mar 19;484(5):815–25. doi: 10.1007/s00428-024-03780-1 (PMC11106178; doi:10.1007/s00428-024-03780-1)
Supplement: Supplementary file 3 — Supplementary file3 (XLSX 13 KB) [file 428_2024_3780_MOESM3_ESM.xlsx]

## Sheet: SupplS3 TwinsCoTwins
Supplemental Table 3. Main histological results for twin pregnancies, affected and unaffected co-twin
Patient #	GA	Chorionicity	Main gross & histological findings	Pattern of lesions
14	31+2	Dichorionic Diamniotic	P14 Affected twin Heterogeneous placental volume distribution (40%), PW P10-P25 VUE: LG, focal FVM: HG segmental MVM: Infarcts (~50%) Prolonged chronic hypoxia: increased extravillous trophoblast Fetal hypoxia: increased circulating NRBCs Other: SUA, Disorder of placental implantation (PAS)	Category 1, Inflammation Category 2, Hypoxia
			Unaffected Twin Heterogeneous placental volume distribution (60%), PW P10-P25 FVM: LG segmental Other: Disorder of placental implantation (PAS)	Category 2, Hypoxia
15	33+4	Monochorionic Diamniotic	P15 Affected twin Heterogeneous placental volume distribution (20%), PW P10-P25 VUE: HG, patchy FVM: LG segmental	Category 1, Inflammation Category 2, Hypoxia Category 3, Low PW/BW ratio
			Unaffected Twin Heterogeneous placental volume distribution (80%), PW P10-P25 MVM: infarcts (peripheral, <2%)	Category 2, Hypoxia
16	37+2	Dichorionic Diamniotic	P16 Affected twin MVM: Decidual arteriopathy (impaired basal plate spiral artery remodeling) Acute hypoxia: villous stromal hemorrhage Fetal hypoxia: meconium-laden macrophages in the membranes Chronic hypoxia: chorangiosis Other: Hypocoiled UC	Category 2, Hypoxia
			Unaffected Twin Acute hypoxia: villous stromal hemorrhage Chronic hypoxia: chorangiosis	Category 2, Hypoxia
			GA: gestational age
			PW: placenta weight, BW: birth weight
			UC: umbilical cord
			SUA: single umbilical artery
			S: stage, G: grade
			HG: high grade, LG: low grade
			MVM: maternal vascular malperfusion
			FVM: fetal vascular malperfusion
			VUE: villitis of unknown etiology
			NRBCs: nucleated red blood cells
			PAS: placenta accreta spectrum
